# Supplementary material for: From Film Processing to Microphase Orientation: Structure–Property Relationships in Commercial PBSA/PLA Blend Films
Source: Polymers (Basel). 2026 Mar 20;18(6):761. doi: 10.3390/polym18060761 (PMC13029859; doi:10.3390/polym18060761)
Supplement: Supplementary file 1 [file polymers-18-00761-s001.zip]

Archive with 1 entries (1 files):
- polymers-3531552-supplementary.pdf
